# Supplementary material for: Virulence factors and outcomes in bacteremia caused by extended-spectrum β-lactamase-producing uropathogenic Escherichia coli ST131-H30Rx in a Swedish county
Source: BMC Infect Dis. 2025 Sep 8;25:1103. doi: 10.1186/s12879-025-11519-9 (PMC12418608; doi:10.1186/s12879-025-11519-9)
Supplement: Supplementary file 1 — Supplementary Material 1 [file 12879_2025_11519_MOESM1_ESM.xlsx]

## Sheet: Supplementary table 1
In supplementary table 1, all operons are shown along with the respective p-value. To the left is the three-way comparison, to the right is the comparison between ST131-H30Rx vs all other isolates. Operons present in less than 10% in all of the groups were not analyzed.
For supplementary table 2, see the next sheet.
Supplementary table 1
	ST131 H30Rx		ST131 other		Other STs		Significance <0.001						ST131H30Rx		All Others
	n	%	n	%	n	%	p-value	1v2	1v3	2v3		1v2+3	n	%	n	%
Total number of isolates	21		21		35
Outer membrane hemin receptor	21	100	21	100	25	71.43	0.0011					0.032	21	100	46	7.27	Outer membrane hemin receptor
Curli fibers	21	100	20	95.24	34	97.14	1					0.53	21	100	54	3.64	Curli fibers
E. coli common pilus	21	100	21	100	30	85.71	0.081					0.19	21	100	51	12.73	E. coli common pilus
Autotransporter	1	4.76	0	0	4	11.43	0.37					0.58	1	4.76	4	92.73	Autotransporter
Type III secretion system	0	0	0	0	2	5.71	N/A					N/A	0	0	2	3.64	Type III secretion system
E. coli YcbQ laminin-binding fimbriae (ELF)	0	0	0	0	7	20	0.009					0.096	0	0	7	3.64	E. coli YcbQ laminin-binding fimbriae (ELF)
Type I fimbriae	21	100	21	100	30	85.71	0.081					0.19	21	100	51	34.55	Type I fimbriae
Peritrichous flagella	0	0	0	0	2	5.71	N/A					N/A	0	0	2	16.35	Peritrichous flagella
F1C fimbriae	0	0	0	0	2	5.71	N/A					N/A	0	0	2	49.0909	F1C fimbriae
Hemolysin	9	43	7	33	12	34.29	0.83					0.32	9	43	19	80	Hemolysin
Hemorrhagic E. coli pilus	0	0	0	0	9	25.71	0.002					0.047	0	0	9	43.64	Hemorrhagic E. coli pilus
Invasion of brain endothelial cells (Ibes)	21	100	21	100	6	17.14	0		0	0		3.50E-06	21	100	27	63.64	Invasion of brain endothelial cells (Ibes)
Aerobactin	21	100	18	85.71	26	74.29	0.03					0.015	21	100	44	43.64	Aerobactin
Pyelonephritis-associated pilus	16	76.19	8	38.10	16	45.71	0.031					0.009	16	76.19	24	89.09	Pyelonephritis-associated pilus
Serine protease	21	100	17	80.95	18	51.43	0.0001		4.6e-05	0.025		0.0003	21	100	35	45.45	Serine protease
Enterotoxin TieB	9	42.86	14	66.67	10	28.57	0.023					0.6	9	42.86	24	94.55	Enterotoxin TieB
Iron/manganese transport	21	100	21	100	28	80	0.009					0.096	21	100	49	10.91	Iron/manganease transport
Peptide transport periplasmic protein tia/hek	16	76.19	9	42.86	16	45.71	0.049					0.012	16	76.19	25	5.45	Peptide transport periplasmic protein tia/hek
Yersiniabactin	21	100	21	100	31	88.57	0.19					0.27	21	100	52	9.09	Yersiniabactin
CFA/I fimbriae	0	0	0	0	6	17.14	0.028					0.14	0	0	6	10.91	CFA/I fimbriae
General secretion pathway	0	0	0	0	3	8.57	N/A					N/A	0	0	3	3.64	General secretion pathway
Macrophage toxin	0	0	0	0	5	14.29	0.081					0.19	0	0	5	7.27	Macrophage toxin
Salmochelin	2	9.52	0	0	6	17.14	0.17					0.62	2	9.52	6	10.91	Salmochelin
Pix Pilus adhesin	0	0	0	0	2	5.71	N/A					N/A	0	0	2	5.45	Pix Pilus adhesin
Stg fimbriae	0	0	0	0	4	11.43	0.19					0.27	0	0	4	10.91	Stg fimbriae
Afimbrial adhesins	4	19.05	4	19.05	2	5.71	0.17					0.27	4	19.05	6	3.64	Afimbrial adhesins
Enteroaggregative immunoglobulin repeat protein	0	0	0	0	3	8.57	N/A					N/A	0	0	3	3.64	Enteroaggregative immunoglobulin repeat protein
Enterobactin	21	100	6	28.57	0	0	0	5.50E-07	0	0.002		3.97E-14	21	100	6	47.27	Enterobactin
Colibactin	0	0	0	0	2	5.71	N/A					N/A	0	0	2	12.73	Colibactin
Upa adhesin	4	19.05	2	9.52	0	0	0.021					0.044	4	19.05	2	9.09	Upa adhesin
Uropathogenic specific protein	20	95.24	21	100	5	14.29	0		0	0		0	20	95.24	26	10.91	Uropathogenic specific protein
Autotransporter Adhesin	0	0	2	9.52	5	14.29	0.22					0.096	0	0	7	20	Autotransporter Adhesin
Unknown VF	0	0	0	0	5	14.29	0.081					0.19	0	0	5	30.91	Okänd VF
Vacuolating autotransporter protein	0	0	1	4.76	11	31.43	0.0012					0.015	0	0	6	3.64	Vacuolating autotransporter protein
Cytotoxic necrotizing factor 1	9	42.86	6	28.57	1	2.86	0.0004		0.0003	0.009		0.006	9	42.86	11	10.91	Cytotoxic necrotizing factor 1
traJ	1	4.76	6	28.57	5	14.29	0.12					0.1	1	4.76	17	1.82	traJ
Contact-dependents growth inhibition	1	4.76	1	4.76	0	0	N/A					N/A	1	4.76	2	10.91	Contact-dependents growth inhibition
Channel-forming colicin	0	0	1	4.76	6	17.14	0.066					0.096	0	0	6	32.73	Channel-forming colicin
Iron-regulated element	0	0	1	4.76	6	17.14	0.066					0.096	0	0	1	0	Iron-regulated element
S Fimbriae	0	0	0	0	2	5.71	N/A					N/A	0	0	6	0	S Fimbriae
Increased serum survival	21	100	12	57.15	19	54.29	0.0002	0.00066	0.0001	0.53		0	21	100	18	0	Increased serum survival

## Sheet: Supplementary table 2
Overview of virulence operons carried by reference strains, compared to the study isolates.
	ST131 H30Rx		EC958	JJ1886	NA097
	n	%
Total number of isolates	21		1	1	1
Outer membrane hemin receptor	21	100	1	1	1
Curli fibers	21	100	1	1	1
E. coli common pilus	21	100	0	0	1
Autotransporter	1	4.8	0	0	0
Type III secretion system	0	0	0	0	0
E. coli YcbQ laminin-binding fimbriae (ELF)	0	0	0	0	0
Type I fimbriae	21	100	1	1	1
Peritrichous flagella	0	0	1	1	1
F1C fimbriae	0	0	0	0	0
Hemolysin	9	43	0	0	0
Hemorrhagic E. coli pilus	0	0	0	0	0
Invasion of brain endothelial cells (Ibes)	21	100	0	0	0
Aerobactin	21	100	1	1	1
Pyelonephritis-associated pilus	16	76.2	0	0	0
Serine protease	21	100	1	1	1
Enterotoxin TieB	9	42.9	0	0	0
Iron/manganese transport	21	100	1	1	1
Peptide transport periplasmic protein tia/hek	16	76.2	0	0	0
Yersiniabactin	21	100	1	1	1
CFA/I fimbriae	0	0	0	0	0
General secretion pathway	0	0	1	1	0
Macrophage toxin	0	0	0	0	0
Salmochelin	2	9.5	0	0	0
Pix Pilus adhesin	0	0	0	0	0
Stg fimbriae	0	0	0	0	0
Afimbrial adhesins	4	19	1	0	1
Enteroaggregative immunoglobulin repeat protein	0	0	0	1	1
Enterobactin	21	100	1	1	1
Colibactin	0	0	0	0	0
Upa adhesin	4	19	1	1	0
Uropathogenic specific protein	20	95.2	1	1	1
Autotransporter Adhesin	0	0	0	0	0
Unknown VF	0	0	0	0	0
Vacuolating autotransporter protein	0	0	0	0	0
Cytotoxic necrotizing factor 1	9	42.9	0	0	0
traJ	1	4.8	1	1	1
Contact-dependents growth inhibition	1	4.8	0	0	0
Channel-forming colicin	0	0	0	0	0
Iron-regulated element	0	0	0	0	0
S Fimbriae	0	0	0	0	0
Increased serum survival	21	100	0	0	0

## Sheet: Supplementary table 3
Incompatibility groups - presence among the three groups of isolates in %, and among the three reference strains.
Plasmid	ST131-H30Rx	ST131 Other	non-ST131	EC958	JJ1886	NA097
IncFIA	76.2	52.4	40	100	100	100
IncFII	81	81	74.3	100	100	100
IncFIB	66.7	90.5	74.3	0	0	0
IncB/O/K/Z	0	23.8	17.1	0	0	0
IncY	9.5	4.8	11.4	0	0	0
IncFIC(FII)	4.8	0	11.4	0	0	0
Inc1-I(Alpha)	9.5	9.5	20	0	0	0
IncP1	0	4.8	0	0	0	0
IncX1	0	0	8.6	0	0	0
IncX10	0	0	2.9	0	0	0
IncHI2	0	0	2.9	0	0	0
IncX4	0	4.8	2.9	0	0	0
IncHI2A	0	0	2.9	0	0	0
Col8282	9.5	0	2.9	0	0	0
Col(BS512)	9.5	0	17.1	0	0	0
ColRNAI	9.5	4.8	2.9	0	0	0
Col440I	9.5	4.8	14.3	0	0	0
Col(pHAD28)	0	0	17.1	0	0	100
Col(MG828)	19	33.3	25.7	0	100	100
col156	47.6	71.4	48.6	0	100	0
Col(KPHS6)	0	4.8	0	0	0	0
ColpVC	9.5	0	5.7	0	0	0
ColpEC648	14.3	0	5.7	0	0	0

## Sheet: Supplementary table 4
Supplementary table 4. UTI = urinary tract infection, SD = standard deviation, PPI = proton pump inhibitors, HR = heart rate, Temp = temperature, RR = respiratory rate, Sat = oxygen saturation, RLS = reaction level scale, Syst BP = systolic blood pressure, diast BP = diastolic blood pressure
Hb = hemoglobin LPK = white blood cell count TPK = trombocytes count CRP = C reactive protein ICU = intensive care unit Prca = prostate cancer
Hab-krea = habitual creatinine levels, GFR = glomerular filtration rate
		MLST/H30Rx											Test
		Group 1, n21 (%)	Group 2, n21 (%)	Group 3, n35 (%)			Group 1 vs 2		Group 1 vs 3		Group 2 vs 3
average	Age (SD)	64 (19)	70 (15)	68 (15)			0.294		0.364		0.722		Independent-samples t test
number	Male (%)	14 (67)	16 (76)	22 (63)			0.495		0.773		0.301		χ²
average	Charlson	3.1 (2.6)	2.8 (1.7)	2.3 (2.0)			0.63		0.247		0.393		Independent-samples t test
average	Charlson update	2.2 (2.2)	2.2 (1.6)	1.9 (1.6)			0.936		0.634		0.512		Independent-samples t test
average	Number of comorb	2.4 (1.9)	2.2 (1.3)	1.8 (1.5)			0.707		0.24		0.319		Independent-samples t test
number	Nursing home	4 (19)	0	2 (6)			0.107		0.183		0.523		χ²
number	Limitations of care 1	2 (10)	0	2 (6)			0.488		0.626		0.523		χ²
number	Limitations of care 2	2 (10)	2 (10)	5 (14)			0.999		0.7		0.7		χ²
number	UTI <12 months (%)	13 (62)	11 (52)	14 (40)			0.533		0.168		0.415		χ²
number	Recurrent UTI (%)	12 (57)	9 (43)	13 (37)			0.354		0.173		0.62		χ²
number	Ongoing antbiotics (%)	2 (10)	4 (19)	5 (14)			0.663		0.7		0.715		χ²
number	Nephrostomy (%)	0 (0)	0	3 (9)			0.999		0.284		0.284		χ²
number	Urinary catheterization (%)	2 (10)	3 (14)	9 (26)			0.999		0.179		0.503		χ²
number	intermittent own catheterization (%)	2 (10)	1 (5)	2 (6)			0.999		0.626		0.999		χ²
number	Urological operation <12 mån (%)	7 (33)	7 (33)	15 (43)			0.999		0.48		0.48		χ²
number	Cystoskopy (%)	1 (5)	0	4 (11)			0.999		0.64		0.286		χ²
number	Prca-biopsy (%)	3 (14)	5 (24)	6 (17)			0.697		0.778		0.73		χ²
number	TUR-B (%)	1 (5)	1 (5)	0			0.999		0.375		0.375		χ²
number	TUR-P (%)	2 (10)	0	1 (3)			0.488		0.549		0.999		χ²
number	Urological cancer (%)	5 (24)	8 (38)	7 (20)			0.317		0.748		0.139		χ²
number	Prca (%)	3 (14)	7 (33)	6 (17)			0.147		0.778		0.201		χ²
number	Bladder cancer (%)	1 (5)	1 (5)	0			0.999		0.375		0.375		χ²
number	PPI (%)	6 (29)	8 (38)	7 (20)			0.513		0.462		0.139		χ²
number	Ventilation (%)	0	0	0									χ²
number	Previous venous catheter (%)	0	0	1 (3)					0.999		0.999		χ²
number	Hospital admission(%)	20 (95)	21 (100)	33 (94)			0.999		0.999		0.523		χ²
number	ICU (%)	0	1 (5)	2 (6)			0.999		0.523		0.999		χ²
number	Fluid rescucitation (%)	14 (67)	19 (91)	27 (77)			0.13		0.391		0.29		χ²
number	Catheterization Acute (%)	12 (57)	10 (48)	18 (51)			0.537		0.678		0.783		χ²
number	Nephrostomy/splint acute (%)	1 (5)	3 (14)	2 (6)			0.606		0.999		0.352		χ²
number	Immuno deficiency (%)	1 (5)	1 (5)	5 (14)			0.999		0.393		0.393		χ²
median	Temp (IQR)	38.6 (37.7-39.7)	38.7 (38.1-39.7)	38.8 (38.3-39.7)			0.613		0.412		0.772		Mann-Whitney U
median	Syst BP (IQR)	148 (127-168)	140 (129-160)	135 (111-141)			0.583		0.02		0.091		Mann-Whitney U
median	Diast BP(IQR)	87 (79-92)	74 (68-90)	70 (61-80)			0.103		0.01		0.148		Mann-Whitney U
median	HR (IQR)	95 (87-106)	97 (82-122)	99 (99 (84-110)			0.975		0.689		0.892		Mann-Whitney U
median	RR (IQR)	25 (16-36)	20 (18-26)	20 (18-26)			0.586		0.534		0.929		Mann-Whitney U
median	Sat (IQR)	94 (91-98)	94 (90-98)	95 (92-97)			0.995		0.905		0.884		Mann-Whitney U
average	RLS (SD)	1.05 (0.22)	1.10 (0.30)	1.09 (0.38)			0.589		0.683		0.943		Independent-samples t test
median	Temp 36 hours (IQR)	39.2 (38-39.9)	38.8 (38.3-39.5)	38.8 (38-39.5)			0.418		0.496		0.908		Mann-Whitney U
median	Syst BT 36 hours (IQR)	118 (110-130)	106 (98-122)	102 (92-114)			0.099		0.005		0.36		Mann-Whitney U
median	Diast BT 36 hours (IQR)	70 (62-75)	61 (57-71)	63 (50-70)			0.254		0.08		0.601		Mann-Whitney U
median	HR 36 hours (IQR)	96 (84-110)	93 (81-111)	96 (85-110)			0.971		0.724		0.556		Mann-Whitney U
median	RR 36 hours (IQR)	19 (17-21)	20 (18-24)	21 (20-26)			0.158		0.054		0.59		Mann-Whitney U
median	Sat 36 hours (IQR)	93 (91-96)	94 (91-96)	93 (90-95)			0.922		0.578		0.45		Mann-Whitney U
average	O2 36 hours (SD)	0.7 (2.4)	0.6 (1.4)	0.9 (2.3)			0.89		0.853		0.709		Independent-samples t test
average	RLS 36 hours (SD)	1.1 (0.3)	1 (0)	1.1 (0.2)			0.163		0.471		0.303		Independent-samples t test
Median	Time to empiciral Antibiotics (IQR)	02:35 (01:32-04:00)	02:10 (00:50-03:05)	02:02 (01:13-3:56)			0.237		0.403		0.478		Mann-Whitney U
Median	Time to adequate antibiotics(IQR)	06:34 (03:08-12:06)	07:12 (03:02-17:01)	08:55 (03:18-20:05)			0.767		0.309		0.409		Mann-Whitney U
median	Antibiotic treatment days (IQR)	13 (10-18)	14 (12-19)	14 (12-17)			0.358		0.36		0.876		Mann-Whitney U
median	Hb (IQR)	143 (126-147)	134 (115-152)	132 (120-144)			0.896		0.165		0.467		Mann-Whitney U
median	LPK (IQR)	12.5 (8.8-14.9)	11.8 (8.6-17.3)	11.1 (7.6-20.2)			0.847		0.647		0.811		Mann-Whitney U
median	TPK (IQR)	198 (164-265)	178 (135-239)	199 (146-262)			0.195		0.635		0.488		Mann-Whitney U
median	CRP (IQR)	44 (17-186)	62 (33-218)	144 (22-255)			0.489		0.227		0.594		Mann-Whitney U
Median	Hab-krea (IQR)	70 (59-87)	79 (60-115)	76 (70-91)			0.159		0.172		0.759		Mann-Whitney U
median	Creatinine (IQR)	91 (72-102)	125 (82-151)	101 (83-145)			0.064		0.056		0.791		Mann-Whitney U
median	GFR (IQR)	68 (60-80)	56 (39-90)	55 (28-70)			0.188		0.038		0.462		Mann-Whitney U
median	Albumin (IQR)	33 (31-37)	32 (28-38)	32 (26-36)			0.761		0.534		0.753		Mann-Whitney U
average	Lactate (SD)	2.6 (1.7)	3.0 (3.4)	2.4 (1.8)			0.786		0.824		0.605		Independent-samples t test
average	∆ Sofa score (SD)	1.5 (2.1)	1.9 (1.4)	1.5 (1.5)			0.44		0.89		0.368		Independent-samples t test
number	Sepsis at presentation (%)	7 (33)	12 (57)	18 (51)			0.121		0.187		0.678		χ²
average	∆ 36 hours (SD)	1.8 (2.6)	2.4 (2.5)	2.1 (1.4)			0.403		0.476		0.587		Independent-samples t test
number	Sepsis 36 hours (%)	7 (33)	12 (57)	22 (63)			0.121		0.032		0.672		χ²
average	Hospital days (SD)	14 (29)	9 (5)	35 (124)			0.206		0.465		0.35		Independent-samples t test
median	Hospital days (IQR)	8 (6-11)	7 (5-13)	10 (5-15)			0.999		0.426		0.425		Mann-Whitney U
	Median + IQR (25-75)
	Average (SD)
	Number (%)

## Sheet: Supplementary table 5
Antibiotic susceptibility testing - number of resistant isolates (n) and proportion of resistant isolates (%)
Antibiotic	ST131-H30Rx (n)	ST131-H30Rx (%)	Other ST131 (n)	Other ST131 (%)	non-ST131 (n)	non-ST131 (%)
Cefotaxime	21	100	20	95.2	34	97.1
Amoxicillin/clavulanic acid	19	90.5	12	57.1	30	85.7
Meropenem	0	0	0	0	0	0
Nitrofurantoin	1	4.8	0	0	3	8.6
Amikacin	0	0	0	0	0	0
Trimethoprim/sulfamethoxazole	15	71.4	14	66.7	20	57.1
Pivmecillinam	0	0	1	4.8	1	2.9
Ciprofloxacin	21	100	10	47.6	18	51.4
Piperacillin-Tazobactam	7	33.3	3	14.3	5	14.3
Ceftazidime	17	81	12	57.1	19	54.3
Cefoxitin	0	0	0	0	7	20
Ampicillin	21	100	21	100	35	100
Ceftazidime/avibactam	0	0	0	0	0	0
Imipenem	0	0	0	0	0	0
Ertapenem	0	0	0	0	2	5.7
Tobramycin	17	81	7	33.3	12	34.3
Gentamicin	11	52.4	7	33.3	11	31.4
Fosfomycin	1	4.8	0	0	0	0
Cefixime	20	95.2	20	95.2	34	97.1
Ceftibuten	17	81	5	23.8	16	45.7
Temocillin	1	4.8	0	0	2	5.7
Extended-spectrum β-lactamase (ESBL) gene carriage - note that some isolates carried more than one gene.
ESBL	ST131-H30Rx (n)	ST131-H30Rx (%)	Other ST131 (n)	Other ST131 (%)	non-ST131 (n)	non-ST131 (%)
TEM-232	0	0	0	0	1	2.9
SHV-12	0	0	1	4.8	2	5.7
SHV-11	0	0	0	0	0	0
CTX-M-101	0	0	1	4.8	1	2.9
CTX-M-55	0	0	0	0	1	2.9
CTX-M-27	0	0	11	52.4	1	2.9
CTX-M-24	0	0	1	4.8	0	0
CTX-M-15	21	100	4	19	11	31.4
CTX-M-14	0	0	1	4.8	11	31.4
CTX-M-3	0	0	1	4.8	2	5.7
CTX-M-1	0	0	1	4.8	2	5.7
DHA-1	0	0	0	0	1	2.9
CMY-2	0	0	0	0	2	5.7
OXA-1	17	81	0	0	6	17.1
